# Supplementary material for: Coupled mutation finder: A new entropy-based method quantifying phylogenetic noise for the detection of compensatory mutations
Source: BMC Bioinformatics. 2012 Sep 11;13:225. doi: 10.1186/1471-2105-13-225 (PMC3577461; doi:10.1186/1471-2105-13-225)
Supplement: Additional file 1 — EGFR significant sites. CMF-significant residue sites of the human epidermal growth factor receptor (EGFR) protein. [file 1471-2105-13-225-S1.ods]

## Sheet: Tabelle1
Residue	Position	Connectivity Degree	Detected by
S	720	170	U-metric
T	725	178	U-metric
Y	727	169	U-metric
E	746	168	U-metric
A	755	177	U-metric
N	756	192	U-metric
E	758	121	UD(α)-metric
I	759	123	UD(α)-metric
Y	764	174	U-metric
M	766	104	UD(α)-metric
A	767	173	U-metric
H	773	125	UD(α)-metric
Q	791	198	UD(α)-metric
D	800	102	UD(α)-metric
N	816	176	U-metric
V	819	177	U-metric
Q	820	147	UD(α)-metric
G	824	99	UD(α)-metric
E	829	101	UD(α)-metric
D	830	95	UD(α)-metric
K	846	183	U-metric
T	847	164	UD(α)-metric
Q	849	173	U-metric
K	860	113	UD(α)-metric
G	863	170	U-metric
E	868	170	U-metric
E	872	170	U-metric
V	876	173	U-metric
K	879	109	UD(α)-metric
Y	891	120	UD(α)-metric
T	892	175	UD(α)-metric
S	899	97	UD(α)-metric
Y	900	119	UD(α)-metric
T	909	158	UD(α)-metric
S	912	174	U-metric
K	913	170	U-metric
D	916	181	U-metric
A	920	172	U-metric
E	922	188	UD(α)-metric
S	924	176	U-metric
E	931	171	U-metric
R	932	95	UD(α)-metric
M	947	106	UD(α)-metric
