# Supplementary material for: Coupled mutation finder: A new entropy-based method quantifying phylogenetic noise for the detection of compensatory mutations
Source: BMC Bioinformatics. 2012 Sep 11;13:225. doi: 10.1186/1471-2105-13-225 (PMC3577461; doi:10.1186/1471-2105-13-225)
Supplement: Additional file 2 — GCK significant sites. CMF-significant residue sites of the human glucokinase (GCK) protein. [file 1471-2105-13-225-S2.ods]

## Sheet: Tabelle1
Residue	Position	Connectivity Degree	Detected by
L	25	229	U-metric
M	34	238	U-metric
R	36	238	U-metric
E	40	302	UD(α)-metric
T	60	305	UD(α)-metric
R	63	289	U-metric
T	65	213	U-metric
E	67	286	UD(α)-metric
T	82	318	UD(α)-metric
N	83	312	UD(α)-metric
G	92	224	U-metric
H	105	253	U-metric
M	107	276	U-metric
F	123	278	UD(α)-metric
C	129	217	U-metric
F	133	230	UD(α)-metric
F	148	234	UD(α)-metric
T	149	277	UD(α)-metric
F	152	258	UD(α)-metric
H	156	334	UD(α)-metric
F	171	243	UD(α)-metric
N	180	320	UD(α)-metric
R	186	257	UD(α)-metric
T	206	297	UD(α)-metric
T	209	292	UD(α)-metric
C	213	263	U-metric
E	216	227	U-metric
D	217	241	UD(α)-metric
E	221	249	U-metric
T	228	282	UD(α)-metric
E	236	351	UD(α)-metric
V	244	240	U-metric
R	250	225	U-metric
F	260	237	UD(α)-metric
G	261	214	U-metric
D	262	295	UD(α)-metric
G	264	258	U-metric
E	265	250	U-metric
L	266	246	U-metric
D	267	246	U-metric
E	268	242	U-metric
L	271	286	UD(α)-metric
S	281	286	UD(α)-metric
N	283	321	UD(α)-metric
Q	286	238	U-metric
Q	287	332	UD(α)-metric
G	294	265	UD(α)-metric
E	300	346	UD(α)-metric
E	331	241	U-metric
T	332	240	UD(α)-metric
R	333	223	U-metric
Q	337	221	U-metric
E	339	264	UD(α)-metric
D	341	299	UD(α)-metric
G	343	235	U-metric
D	363	300	UD(α)-metric
N	391	224	U-metric
E	395	270	U-metric
S	396	265	U-metric
T	405	264	U-metric
S	411	315	UD(α)-metric
K	414	318	UD(α)-metric
S	418	236	U-metric
F	419	226	UD(α)-metric
R	422	252	U-metric
H	424	250	U-metric
T	431	253	U-metric
S	433	224	U-metric
C	434	227	U-metric
I	439	221	U-metric
E	442	319	UD(α)-metric
E	443	315	UD(α)-metric
