# Supplementary material for: Coupled mutation finder: A new entropy-based method quantifying phylogenetic noise for the detection of compensatory mutations
Source: BMC Bioinformatics. 2012 Sep 11;13:225. doi: 10.1186/1471-2105-13-225 (PMC3577461; doi:10.1186/1471-2105-13-225)
Supplement: Additional file 3 — Pdb entries of training MSAs. Pdb entries of redundancy free data set. [file 1471-2105-13-225-S3.txt]

2V4E_A
1CKT_A
2EOF_A
1TO9_A
3BQ7_A
3EWS_A
2VMQ_A
1CO8_A
1ZYE_A
1DUN_A
2HW5_A
2GBR_A
4GTU_A
1GGO_A
1KY9_A
1YY9_A
2ET1_A
2BHJ_A
1CL7_H
1HV9_A
1NML_A
1PZ1_A
3C05_A
2NQM_A
2R0O_A
2WFQ_A
3CYF_A
1UN3_A
2OTU_B
1IND_L
3ESY_A
1BMT_A
2Q3O_A
2DJQ_A
1MCI_A
1PTQ_A
1Y65_A
2J0I_A
1OV9_A
2JJY_A
1YKK_B
2VXL_A
1CQG_A
1UDC_A
2A0W_A
1FYT_B
1BL3_A
1R36_A
2P79_A
2PT6_A
1AQK_L
1IRB_A
3DGZ_A
2IFY_A
1KEN_L
1I88_A
1RUZ_H
3D5T_A
1BUH_B
3B84_A
1WHI_A
2ISS_A
2CUB_A
2QQN_H
2DWB_A
2EAO_A
1S9P_A
2EMX_A
2FTS_A
2FEM_A
1W1B_1
1NPK_A
1QKW_A
1XQC_A
2B1U_A
3F9P_A
1ZUT_A
2YRH_A
2GOY_A
2FFY_A
1TYB_E
1R9N_A
3BT8_A
2V8Q_E
1SJJ_A
2IY0_B
2ZJB_A
1UMN_A
1PTZ_A
1IOL_A
2R4R_H
2CPU_A
2EOH_A
1T5B_A
5BJ3_A
1D6M_A
1VHP_A
1IFV_A
1QOR_A
3FF1_A
2D5Y_A
1MXS_A
2QAP_A
2GIX_A
5REQ_A
2FGQ_X
2IPM_A
1O4R_A
3BEA_A
1YIU_A
2RHE_A
1T5X_A
3CSW_A
2Z2Y_A
1WYO_A
2E9U_A
1P3O_B
1C0F_A
1CYW_A
2HQK_A
1PRG_A
2OWG_A
1AW2_A
1Z1D_B
2V3X_A
5NLL_A
2F3L_A
1CUK_A
2ETR_A
2GIV_A
1VLZ_B
2VFH_A
2BA0_E
1PKU_A
1OUI_A
1AW8_E
2HAN_A
1SSM_A
1NEK_C
1PPA_A
1AYM_4
3HXP_A
2K5S_A
3F0U_X
2RFJ_A
1UGA_A
1OMW_G
1P4S_A
3D01_A
2ADA_A
1H25_C
2VSU_C
1T2Q_L
1A5E_A
2Z83_A
1P4W_A
2ITW_A
1QTW_A
1U8S_A
1DJE_A
3GL1_A
2AYM_A
3D8X_A
1FHJ_A
3GKE_A
2VPJ_A
1R8M_E
2BIO_A
2JB9_A
8CA2_A
2CHG_A
2P71_A
1PMT_A
1J2E_A
1VP7_A
3CZM_A
1IAG_A
2OGH_A
2CH4_W
2VMK_A
1TAB_I
1B5Z_A
2R69_H
1CS8_A
1B8I_B
1B50_A
1JDI_A
2K1Z_A
1GVL_A
2VL9_A
2UW1_B
1I92_A
1Y62_A
1F2Z_A
1HVF_A
1CCU_A
2GZO_A
1AG9_A
2BBL_A
1NFI_E
1MEX_L
1GFG_A
1TZP_A
3BW3_A
1BBI_A
1ZS6_A
1A5Z_A
2QEJ_C
1UHE_B
1BAF_H
1QQJ_A
3B9J_B
2ZM1_A
1L3W_A
1GF6_A
2Q4P_A
2VFB_A
1EJI_A
3FLC_O
1WSZ_A
2F91_A
2FSV_C
1IQ3_A
1MJ8_L
1OJX_A
2JFP_A
1OVA_A
1FAI_L
1A2X_A
1PKR_A
3CLU_D
3EDY_A
1M93_C
1QKF_A
2DNM_A
1A6T_A
1YMG_A
1T3I_A
1ZL9_A
3BQY_A
1HBR_B
1K8X_B
2ED3_A
1B8G_A
1YAG_A
1G9X_A
2RG3_A
1YAC_A
2P77_A
2RIV_B
2PBI_B
1HVU_A
1QF5_A
2V36_A
1F4D_A
2ODB_B
2PAE_A
2OTG_C
2IPC_A
1Q3I_A
1HW7_A
1BPV_A
3G3D_A
1QOG_A
2A9H_A
1Y7T_A
1LBB_A
1NG9_A
3D5F_A
3CWB_A
2EW8_A
1DTG_A
1CL7_L
1E20_A
1GN6_A
2P6B_B
1USM_A
2MAS_A
1ECF_A
2QL9_B
2QQU_A
3D21_A
3HLU_A
3HYG_A
2QOB_A
1F54_A
1CTA_A
2H79_A
2W2N_E
1NQB_A
1ZH9_A
2E2R_A
1HWU_A
2HZI_A
1FKO_A
2BW4_A
1BIZ_A
1RVF_L
2HY0_A
1M40_A
1MF8_B
1Z95_A
2ZD2_A
2IUF_A
2GRR_A
3CTZ_A
1O3S_A
1FSK_B
2JO6_A
1LDL_A
3DOK_A
1MP5_A
2O36_A
1MY5_A
1J19_A
1M7N_A
1C5C_L
1VH7_A
1JI8_A
1J8Y_F
1GQR_A
2J58_A
1XHG_A
2H88_A
1RT3_B
1KZ9_A
2HZL_A
2UZC_A
1AN2_A
1CGP_A
1ND9_A
2VS4_A
1IRD_A
2V55_B
2F7X_E
3MAT_A
1ATY_A
1X7Z_A
1BCZ_A
2W69_A
2ER8_A
1U6Z_A
2W72_A
2NT8_A
1O2F_B
3HMM_A
1QL9_A
1FSA_A
1TMF_3
2QV1_C
2W1V_A
1ATN_A
3CBJ_A
1QJO_A
2P91_A
1XF7_A
1GYP_A
1GRO_A
1AD1_A
2P4V_A
2ON5_A
2ZPB_A
1QGK_B
1BWW_A
2AQM_A
2BM1_A
2JNP_A
1W0Z_U
2QPU_A
1X7A_L
3PBH_A
2E09_A
1Y59_T
1RHS_A
1IH0_A
1YJR_A
1FI3_A
1YFD_A
2B3H_A
1W0T_A
3FYS_A
1PKL_A
3F6U_L
1YDB_A
3HHH_A
3EPF_3
1IQQ_A
2CCG_A
1V2X_A
1N0E_A
2VH9_A
2K79_A
2VGL_S
3BV6_A
1ISN_A
2QRZ_A
3BZX_B
2KBO_A
1AW8_A
2GOL_A
2YQC_A
1Q6O_A
2JLJ_A
2HLP_A
2BDQ_A
3C5Q_A
2G38_A
1P4C_A
3BDM_D
2APS_A
1MZB_A
2GJ3_A
3E22_A
1YI8_B
1XYK_A
2FVC_A
2QQN_L
2OPO_A
3GKA_A
1EJR_C
1TWY_A
1A6V_H
1WCD_J
3B6B_A
1UHF_A
2EOL_A
1JPT_L
1Q5X_A
3E7C_A
2QIE_A
2ESN_A
2ETJ_A
1YBZ_A
1OSP_O
3I8V_A
1UZ6_E
1ZBR_A
3GFT_A
2H1V_A
1E3I_A
2Z26_A
2Q3Y_A
1P7K_A
2NYB_A
2O5K_A
3AIG_A
1I7H_A
2UW2_A
1Z8Y_J
1HL4_A
1SI2_A
1IN0_A
1YX5_B
2VV6_A
1W74_A
1NW2_A
1N0X_H
1TMO_A
3D3P_A
2UUM_X
1UGK_A
1OXS_C
3I4S_A
3FWY_A
1DDK_A
2GH9_A
2QSQ_A
2JUZ_A
1Z3S_A
3HNN_A
3HJB_A
1Z7Z_1
2GI4_A
1MHW_A
2AXY_A
2FHT_A
2SNW_A
1ES0_A
2GQQ_A
2HDC_A
1K9U_A
2Z39_A
2G6A_A
2BH8_A
1JZ8_A
1ATG_A
2RD1_A
1TA8_A
3DDK_A
1W9J_A
1SNO_A
2QV1_A
1P5J_A
1TZA_A
3DAJ_A
1GWT_A
1SAU_A
1WG2_A
2GV0_A
3C3T_A
1J95_A
2GML_A
1LH0_A
2DJ6_A
2IUE_A
1KTB_A
1S1T_A
3GLB_A
1GQ2_A
1RDA_A
1S3I_A
1L8B_A
1T13_A
1YCL_A
1VJA_U
2ASC_A
2GQR_A
2OMZ_A
2IV1_A
2HFG_L
2ZUR_X
1YAB_A
3G3N_A
3DLP_X
1I5E_A
1SVX_B
2FL5_A
1KZM_A
1TX2_A
2IO0_B
3HHF_A
3B3D_A
2VED_A
2P2B_A
1C1E_H
2DP3_A
1NTY_A
2BZR_A
2BIG_A
3DEX_A
3ERH_A
1W8B_L
1SYI_A
1C2O_A
3HP7_A
1UFV_A
1D3A_A
1SW1_A
1MOD_A
3BND_A
2F9O_A
1A6F_A
1FRB_A
1DEJ_A
3DZY_D
2RGD_A
1BVK_B
1ZD9_A
3BC7_A
3D9A_L
1Z3I_X
1E1D_A
1G7J_A
1E9E_A
1DB3_A
1SVI_A
1R64_A
1Z07_A
1EQ2_A
5CA2_A
1J6Y_A
1JNR_B
2JOT_A
2OAX_A
2HED_A
2CU7_A
1CGJ_I
1PCA_A
3GL6_A
1UN2_A
2EIG_A
2ZHG_A
1Y79_1
1ZG4_A
1Z7B_A
1PE0_A
1FPS_A
1NBM_D
2CBY_A
1SJ1_A
1BRM_A
2NRL_A
4PBG_A
1YKT_B
1Q52_A
1AG8_A
1T11_A
1M8V_A
2QW7_A
2NZD_C
1QAC_A
2PCJ_A
2EP0_A
3DQG_A
2JEX_A
2EPV_A
3CX5_J
2C5L_A
1DGF_A
1C6R_A
2QCU_A
2RGX_A
2I24_N
1NEE_A
1FND_A
1Y4R_B
2B8T_A
2VII_A
2Z6Q_A
2QMX_A
2IU8_A
1F99_B
1B0T_A
2Z5I_I
1EAE_A
1KTR_L
2TEC_I
3FS2_A
2ID4_A
3IY7_A
1H8B_A
2PIA_A
1M5A_B
2BMO_A
1QDE_A
3FKW_A
2ZA7_A
1A0J_A
1YEZ_A
1UEK_A
1RVX_B
1Q7J_A
1VS3_A
1K1C_A
1JO8_A
2AUV_A
1JBB_A
1O9P_A
2ZOK_A
3HOA_A
1MM3_A
3DRS_A
2ENC_A
1KDC_A
3EC5_A
1CRK_A
1IS8_A
3HIL_A
2OF2_A
1N1J_A
3CX5_C
1PY5_A
2NWL_A
1XD8_A
1KAW_A
1ULQ_A
1KEA_A
2QO4_A
3GKN_A
2Q66_A
2IF2_A
1QHH_A
1E1C_A
2MHA_A
1CMZ_A
1BPT_A
2VD2_A
1NCA_H
3IL8_A
1TSZ_A
2DQ3_A
2BQH_A
1TM1_I
1FPO_A
2F0I_A
1BIY_A
3C1Y_A
2PTQ_A
1HVE_A
2DFB_A
1A40_A
2P6K_A
1KTR_H
1H8S_A
1IY9_A
1CMI_A
2QBU_A
1D4M_2
1MPS_M
2HLE_A
1GP6_A
1GP7_A
3EDT_B
2QDY_A
1SRO_A
1PSK_L
2V6O_A
3BQV_A
2AWG_A
2EOO_A
2HHE_B
1BJG_A
2AA2_A
2ECN_A
1OUB_A
3EAN_A
2EXY_A
3DCT_A
1TOZ_A
1BZZ_A
1J3D_A
2JID_A
2P2C_A
2ECU_A
3H02_A
3DJN_B
1AJJ_A
1FLJ_A
2FY9_A
2O3F_A
2YSS_B
2D3E_A
2OZP_A
3ERZ_A
1CIC_A
2AF5_A
1QTM_A
1NEK_D
1UN8_A
1BHY_A
2DFE_A
1CNK_A
1UVQ_A
1BFT_A
2JPB_A
1AQA_A
1CHV_S
2BUR_B
3HMU_A
2JXB_A
3EG7_A
1FTS_A
2NQA_A
1DOT_A
2J41_A
1CJC_A
1U07_A
1ZGK_A
1W4H_A
1K1A_A
1B4S_A
1BQ0_A
1JYM_A
2IT6_A
2IBA_A
2J8M_A
2P9Y_A
3COV_A
2EK7_A
1QN2_A
2PWZ_A
1H2V_Z
1UUE_A
1YIV_A
2BEM_A
3G9Y_A
1OSE_A
1KNQ_A
1YGS_A
2ARJ_B
1VZY_A
1HW3_A
3GNL_A
2QJX_A
2WIO_A
1QXO_A
1BW9_A
2K6W_A
2JXM_B
1L4Z_A
1LO0_L
3EO0_A
2ZRE_A
2F1E_A
1VIO_A
1EIA_A
1CS3_A
1ATP_E
2DVW_B
2GTN_A
2AZH_A
1JNL_L
2Z8W_C
1H1H_A
2ESB_A
1QZ8_A
1JWI_B
1PPJ_D
1ZT7_A
1GTI_A
2D0S_A
1MEY_C
1I3D_A
1X3S_A
1YNL_H
1OGW_A
1KHU_D
1Q6U_A
2H8F_A
1FDD_A
1DVA_L
1HI6_A
1AHP_A
1OAK_L
1D5B_B
1WUI_S
1BC8_C
3B8K_A
1PJZ_A
2A7V_A
1QFK_L
1MY7_A
2H3L_A
1Y69_K
2PIL_A
2BJY_A
1HK0_X
1JO0_A
1NBU_A
2P5M_A
2IFF_Y
1RDB_A
1NDU_A
1CPJ_A
1GX3_A
3HMF_A
2PPT_A
1IV0_A
1R3R_A
3E8J_A
1DI2_A
3DGV_A
2YWL_A
1Y6W_A
1ZC3_A
1QGH_A
2DGT_A
1DRB_A
1WA5_A
1FSE_A
2RA3_A
2HHO_B
2SPO_A
1UD7_A
1W54_A
1FFT_B
1YZG_A
1AE1_A
1BXW_A
1K82_A
3BJF_A
3BRP_A
1AD9_B
1BLU_A
1QCN_A
1MQO_A
1G79_A
1IYU_A
3G7L_A
2J65_A
3C90_X
2G9M_A
1OPC_A
1NGG_A
1FY7_A
3D5K_A
1K5V_A
1G4U_R
2CH7_A
2A3V_A
2DJ7_A
1D7A_A
2RIP_A
2NU8_A
1MU2_A
2AAB_L
2DDY_A
1ZV8_A
1ZOV_A
1DXQ_A
9PAI_A
2BS3_A
1D9Z_A
1DR8_A
1CGH_A
1OPH_A
1U9L_A
2EY2_A
2BV5_A
3CB0_A
3EYM_A
2NLL_B
1C6S_A
2QWT_A
1FOR_L
1ZBA_1
2DLU_A
1DKK_A
1OI7_A
3GPD_R
2DBY_A
1BLL_E
2FQ3_A
2V4J_C
2PPY_A
2OXB_A
1AVH_A
1EG5_A
2V7H_A
1RUE_1
2OXF_A
2V4O_A
2CKF_B
1UFY_A
1D4Z_A
1E4X_I
2JFN_A
1T46_A
2Q81_A
1DO1_A
1DE0_A
1FXL_A
1K25_A
3H4J_A
1QDU_A
2DLH_A
2O5X_H
2ENP_A
1JBA_A
1EVT_C
1AB0_A
1MQI_A
1YPH_E
1YNW_A
3BWT_A
1H1Z_A
1RVJ_L
3BQD_A
2EKX_A
2YV4_A
1BWV_A
1HNA_A
1B1B_A
1GQ8_A
1HKO_A
1CH9_A
1NME_B
1TFB_A
2A83_A
2YQD_A
1RCI_A
2EML_A
1KQF_A
1RD5_A
3A0I_X
3H43_A
1HX0_A
2VR6_A
1JY0_A
1Z7W_A
2NNY_A
1FIG_L
1GGW_A
1VYD_A
1ZM6_A
1A0N_B
1DVI_A
1UI8_A
1LKY_B
2GMI_A
3EXB_A
1ZPE_A
2NMV_B
2R8S_L
2P2X_A
1JG8_A
1EQ4_A
1PWK_A
2OP2_A
1YS4_A
1GWO_A
5CHY_A
3BWU_D
2ZV3_A
3BO9_A
2R31_A
2F2E_A
1ROE_A
2JXW_A
2NTF_A
2KCX_A
1HCH_A
1HYR_B
1FBI_H
3E0O_A
2C7L_B
1CEE_A
2UYO_A
2FOL_A
1E21_A
2IW9_A
1J36_A
1J7M_A
3BZ6_A
1AAB_A
1C30_B
1C1J_A
2DJB_A
1YMA_A
1PIZ_A
1NSU_A
1EBD_C
1KZL_A
1EUG_A
1O6L_A
1SLM_A
2EPZ_A
1A14_L
2K9N_A
1EW2_A
1I3O_B
2CJ3_A
1CRW_G
1N2S_A
2CZ8_A
1I8K_B
1TCW_A
2DWW_A
2MEB_A
2Q20_A
1SHM_B
1BMG_A
1YIB_A
3DO6_A
1YFS_A
1KI1_A
1AUU_A
1R8Q_A
2F1V_A
1TW0_A
1WOH_A
1V67_A
1ZAA_C
3D4D_A
3CRR_A
3DX6_A
1MJX_A
1NG6_A
3BSZ_L
1K4Q_A
2MCG_1
1VZ0_A
2VWS_A
3BCQ_A
1NN7_A
2D3A_A
2YV1_A
1WES_A
2A77_L
2VD8_A
1PS8_A
1BX0_A
2CW2_A
2VXP_A
2QMC_B
1Q41_A
1B3R_A
3ENS_A
1F9M_A
2C7W_A
2YWW_A
2GHJ_A
1EAH_4
1QOJ_A
1H5Q_A
2E3H_A
1IJY_A
2IM5_A
2OSS_A
3CG0_A
1Z9D_A
1UJ0_A
1FD9_A
3BA7_A
1QPD_A
1FDQ_A
2ELI_A
1YVF_A
3BK8_A
1GYC_A
1HLK_A
1HAX_B
1TAH_A
1TE0_A
1JGL_L
2ELZ_A
1R4P_A
3E70_C
2YUJ_A
1DOZ_A
2VRP_B
2Q6G_A
1OID_A
1AR6_1
3BCO_A
1BTY_A
2J0F_A
1AB6_A
1I7Q_A
1DXH_A
2V09_A
2QHN_A
2ESW_A
2E74_B
9PAP_A
1OAU_L
1KNO_A
3B8E_A
1KV0_A
1TJR_A
2B1K_A
1VRP_A
1YUC_A
2Q5W_D
1UWA_A
2OS0_A
1I1Z_A
2CU8_A
1SB6_A
2JMM_A
1L0H_A
1R5P_A
1I7G_A
1AIH_A
2C2V_C
7FD1_A
1E93_A
2PHC_B
3BIG_A
1DXU_B
2W1G_A
1ES1_A
2D31_A
3BA4_A
3GA5_A
2R75_1
1ZMU_A
1HFS_A
2P5C_A
2GTD_A
1H1T_A
2WGJ_A
1DZR_A
2HI9_A
2V7A_A
1CIA_A
1MJS_A
3GF4_A
1HRO_A
1JXS_A
1S17_A
2QOF_A
1O6A_A
3EMN_X
2DI2_A
1O1J_B
2HHL_A
3IY3_B
2OS1_A
1BJJ_A
1L7T_H
1TF3_A
2DKR_A
3I5T_A
3BOS_A
4MDH_A
1QS0_A
2GGM_A
3CZJ_A
1EEP_A
966C_A
1B89_A
1F11_A
2BPQ_A
1JHE_A
3I6V_A
3GL3_A
1J1L_A
2ZRU_A
2H8F_B
3GHZ_A
1MQ1_A
1XGQ_B
2RIW_A
1X09_A
1RRP_A
1IOQ_A
1RJ5_A
1FCS_A
1LW0_B
2HF1_A
2OWD_A
1FCY_A
1DWK_A
3BH0_A
3HJW_A
2POI_A
1XFR_A
1YFK_A
1MX2_A
1EV5_A
2EEH_A
3EWF_A
3E02_A
1BA0_A
3HFM_L
1DPJ_A
2C0R_A
2DUW_A
1E6U_A
2JBM_A
1EVF_A
2FWL_A
2HGM_A
2IG2_H
1C83_A
2GIM_A
1F62_A
1NSK_R
3F4L_A
1CC5_A
1VK2_A
2GOU_A
1ROV_A
1PYO_A
1DF1_A
1Q0X_H
2FS2_A
1IBE_A
2C1N_A
1CT2_I
2Z10_A
1MHL_A
2I3H_A
1D3W_A
3CTQ_A
1JST_B
2JQH_A
1H9S_B
1F6N_L
1YS9_A
2JNV_A
2A6H_C
1HFP_A
2ZOM_A
3C5J_B
8ATC_B
2Q3B_A
1VPC_A
1HJ5_A
1C1B_B
1RW7_A
3EPY_A
1CFP_A
1ZCN_A
1IX8_A
1E4E_A
1COV_4
1XM5_A
2B1X_B
3EZP_A
2ZUQ_C
1YZL_A
1IX9_A
2DML_A
1ATL_A
2OQ3_A
2DZT_A
2POV_A
3BF0_A
1XTT_A
3BSX_A
3BLM_A
1U4J_A
1OAQ_L
1QM0_A
2BUW_B
1T47_A
2A0L_C
2OB4_A
1SUP_A
2VGG_A
6CCP_A
3DHX_A
1QG4_A
1KTQ_A
2J5P_A
2W9D_H
1Y4A_I
3BQU_D
1F00_I
1PB1_A
2D1X_A
1ABO_A
3BKW_A
3D09_A
1K2F_A
2IC9_A
1EWL_A
2GP6_A
1MHY_D
3FIF_A
1P52_A
2C4M_A
1GP2_G
2R9S_A
2EMH_A
2VJ3_A
1CMY_B
2W2G_A
3B2N_A
1RDO_1
1CVA_A
1P3J_A
1QSF_A
2VH1_A
2DPN_A
1RSR_A
2ATX_A
1KJ3_H
1AUW_A
2A02_A
1MHS_A
1AS0_A
2RGP_A
1IR9_A
1V11_A
3GL5_A
3CHV_A
1PUZ_A
1MBE_A
3DHQ_A
1ZL3_A
1MUT_A
1NI5_A
1GFJ_A
3HH1_A
1HBA_B
1FOD_4
1UIE_A
3FL0_A
1CB9_A
2F7L_A
2A7S_A
1CSY_A
2NSH_A
1ZUX_A
1F4H_A
1F6L_L
2DMO_A
1I9E_A
2VG5_A
1XEC_A
2BJD_A
1A9E_A
3C00_B
6FAB_L
2R4F_A
1GXS_B
1PMR_A
1LOF_D
2A66_A
1BF3_A
1X0M_A
2DKF_A
2D4V_A
1SQN_A
1NDH_A
1QV6_A
3E64_A
1US5_A
1KKT_A
1KOL_A
1DSX_A
2PTJ_A
1Q2X_A
1NCQ_B
1EK6_A
1EZO_A
1S2J_A
1RTT_A
2BO1_A
1YC7_A
2RN2_A
3CYY_A
3DRM_A
3BZT_A
1FRF_S
2GFY_A
2H1O_A
1GZ3_A
3B5J_A
1EX2_A
1O6D_A
2NXI_A
2PCP_A
1LPQ_A
1A9Z_A
3B3F_A
3DFG_A
3EPD_3
2DJ1_A
1SU0_B
1L7I_L
1ND4_A
1HVD_A
3CZC_A
2G9H_A
2H0P_A
2YXW_A
3IY5_A
1OXN_A
2O3K_A
1X5S_A
1UEX_C
1XHF_A
1DTS_A
1YNJ_D
3RSP_A
2Q1Z_A
2GDN_A
1IP7_A
2QO9_A
2DKS_A
1HJR_A
2J4W_D
3D54_B
3CW0_A
1VJW_A
1JLA_A
1MIQ_A
1M04_A
3BDM_B
1TXA_A
3BOW_A
1JWQ_A
1UTX_A
2H75_A
1BKM_A
2AX9_A
3FR4_A
2BIM_A
1VII_A
2RNJ_A
1AKN_A
1LAJ_A
1F05_A
2BLF_A
1BII_A
2DLY_A
1WMV_A
1JJE_A
2CFY_A
2IS8_A
1DOS_A
1HVA_A
2QO7_A
1IAO_B
1NI2_A
1VHU_A
1U06_A
1UMR_C
1L1D_A
1CTL_A
1MZA_A
3ES3_A
1JYS_A
1OSF_A
1L9Q_A
2ITV_A
1EGJ_H
1XY0_A
2E54_A
1EUJ_A
2EY5_A
2NV6_A
1UDO_A
1JGY_M
1Z91_A
1ZHC_A
1UGB_A
2QXC_A
1R57_A
2IOV_A
1S96_A
2QE0_A
1HJ8_A
2RJT_A
1UUL_A
1M57_C
2D2Q_A
1NTG_A
3EMO_C
2PF0_A
2C6N_A
1T1T_A
1LI9_A
1AYZ_A
2DA2_A
1JCA_A
2KJK_A
1IBD_A
1VZU_A
2K91_B
3DK7_A
1F91_A
2EOI_A
2B1Z_A
1DI0_A
1Z8R_A
2I4Q_A
3C5W_A
1DD4_C
2DNP_A
1IGJ_A
1YP1_A
2RHZ_A
1F8E_A
3CF6_R
1FTC_A
2PSY_A
2O2C_A
1Y0S_A
1ULN_A
1EKS_A
2NLJ_C
1BKL_A
4TMK_A
2UZ9_A
2TGI_A
3EKO_A
1KA9_H
1EGW_A
2BOY_A
1F3O_A
4UBP_B
2AQQ_A
2OX4_A
2I7G_A
2OGI_A
2ENI_A
2ORB_H
1GNG_A
1EA5_A
2Q6N_A
2A7R_A
1WH3_A
1ZYS_A
2NL8_A
1DPE_A
2E2A_A
2ZQQ_A
3ETP_A
2NS1_B
1FVC_A
2Q3R_A
1POU_A
3BU2_A
2TBS_A
2P3U_B
2AFP_A
1QBZ_A
1D2A_A
1QQD_B
3G5L_A
2VUL_A
2CT2_A
1MZR_A
1X3X_A
1HIL_B
2VSL_A
1T2M_A
3CLN_A
1AAM_A
3D4M_A
1RVT_H
1F1A_A
1SNN_A
3DD4_A
3DPR_E
1NYO_A
1G2S_A
2KCP_A
2CX4_A
1KN1_A
3EUB_2
1A5M_C
1M2I_A
2QWO_B
3E3B_X
3FGH_A
1YNY_A
1W5C_F
2HKY_A
2GFW_A
3C9W_A
2BJM_H
1D0Q_A
1N3B_A
2VCQ_A
1ZVV_W
1HIX_A
1I2A_A
3DGE_A
1QHH_D
2FMK_A
1I5S_A
3D57_A
1KJQ_A
1LKJ_A
1P8D_A
3D66_A
1E28_A
1MA3_A
1GH4_A
1UHC_A
2WGM_A
2C0D_A
2P4B_A
3CPI_G
2DXS_A
2B0L_A
2FTN_A
3HCS_A
1H85_A
2HFP_A
2RML_A
1MRE_L
2CCS_A
1AV8_A
2DAO_A
1UEG_A
1RL2_A
2GNC_A
1F66_D
1Q8I_A
2JPC_A
2Z43_A
3E2Y_A
1G16_A
1FL5_A
1G5Z_A
2AWT_A
1JR9_A
1OD6_A
1O7J_A
1I5D_A
2A1W_H
1YYH_A
2HC8_A
1WEJ_H
2QJR_A
1EGA_A
2QGU_A
1CVE_A
1GEJ_A
2QE7_D
1H6K_Z
1ASG_A
1JUD_A
1YNI_A
1Q98_A
1XGU_B
1BO0_A
2JEJ_A
1O78_A
1M3K_A
2FMJ_A
1UW9_A
2KL5_A
1D8Y_A
3DUU_A
8PRK_A
2F2B_A
1P8P_A
1POH_A
1Z3N_A
1QFW_L
5CPA_A
2HW0_A
2YXR_A
1CE2_A
1PYT_C
1QWD_A
1L8Q_A
3BW4_A
2WA8_A
3EGV_B
3BA1_A
2P8W_S
2RGN_C
3C4C_A
2WGX_A
1P2H_A
1NUC_A
1JBO_B
1LJY_A
2DK2_A
3FTT_A
1PKD_A
1ZNC_A
1PYC_A
2JK6_A
2G0F_A
3HEI_A
1DN0_A
1OY5_A
3HOF_A
1QS0_B
1H9Q_A
3B9Y_A
1X0A_A
1FWG_C
1G8O_A
1PVC_1
1PR3_A
1O12_A
2OTG_A
2EDY_A
3PMG_A
1FUE_A
2D4A_B
2GRX_C
1CDO_A
2DT1_A
1Z8P_A
3G4D_A
1JTO_A
3BEW_A
3IY3_A
1LQW_A
3IY2_B
1P4L_B
2K48_A
1T2K_A
1BUP_A
1A4I_A
